# Supplementary material for: Real-time tracking of three-dimensional atomic dynamics of Pt trimer on TiO2 (110)
Source: Sci Adv. 2024 Feb 28;10(9):eadk6501. doi: 10.1126/sciadv.adk6501 (PMC10901364; doi:10.1126/sciadv.adk6501)
Supplement: Supplementary file 2 — Movies S1 and S2 [file sciadv.adk6501_movies_s1_and_s2.zip]

Archive with 2 entries (2 files):
- adk6501_movie_s1.avi
- adk6501_movie_s2.avi
